# Supplementary material for: Limited Variation in Codon Usage across Mitochondrial Genomes of Non-Biting Midges (Diptera: Chironomidae)
Source: Insects. 2024 Sep 28;15(10):752. doi: 10.3390/insects15100752 (PMC11508583; doi:10.3390/insects15100752)
Supplement: Supplementary file 1 [file insects-15-00752-s001.zip › Table S2.xlsx]

## Sheet: RSCU_high.t.test.result(1)
	Table S2. The p-value of paired t-test based on RSCU values of less frequently used codons.
		A. fungorum	C. kiiensis	D. pelochloris	G. tokunagai	M. tabarui	M. umbrosus	N. tainanus	P. henicurum	S. okialbus	T. formosanus	B. brevicornis	C. bicinctus	L. minimus	P. tamaater	P. paradoxus	R. villiculus	S. aterrima	T. nipponica	B. brevitarsis	D. qiangi	P. tianmumontana	P. gaedii	S. takatensis	C. yani	C. togamaculosa	T. punctipennis	M. bonalpicola	P. olivacea	P. steinenii
	Axarus fungorum
	Chironomus kiiensis	4.81799e-06
	Dicrotendipes pelochloris	0.000943672	0.0182595
	Glyptotendipes tokunagai	0.000170534	0.632016	0.022211
	Microchironomus tabarui	2.6862e-06	0.0177344	0.00215929	0.0404009
	Microtendipes umbrosus	0.582999	9.34478e-06	0.00998939	0.000122311	6.58637e-07
	Nilodorum tainanus	0.152167	8.03789e-05	0.356776	0.000973416	6.58327e-06	0.12461
	Polypedilum henicurum	0.00332579	0.185713	0.303596	0.113048	0.00988488	3.73224e-05	0.152844
	Stenochironomus okialbus	0.00219903	0.0124419	0.463972	0.0194589	0.000181895	0.000519611	0.130585	0.765587
	Tanytarsus formosanus	0.000225993	0.185006	0.160311	0.121604	0.00215163	0.000214616	0.0528795	0.798611	0.460367
	Brillia brevicornis	6.6125e-05	0.0164704	0.521839	0.0352094	0.00183866	0.00182585	0.0529703	0.606756	0.786071	0.42081
	Cricotopus bicinctus	0.0454668	0.000754059	0.152798	0.00620773	0.000159845	0.0975797	0.908472	0.0516962	0.0928936	0.0247049	0.0158324
	Limnophyes minimus	0.00207796	0.00893818	0.64084	0.0284933	0.000112298	0.00129055	0.0896996	0.684411	0.813459	0.345288	0.952443	0.109538
	Paratrichocladius tamaater	0.0424467	0.00116333	0.368818	0.00234715	1.25302e-05	0.00947295	0.882803	0.0925572	0.0464625	0.00794677	0.170323	0.765077	0.0576019
	Propsilocerus paradoxus	2.3409e-06	0.326157	0.00661262	0.742945	0.272793	1.37596e-07	0.00112323	0.0445559	0.00679648	0.0236761	0.014139	0.000493869	0.00230612	2.67812e-05
	Rheocricotopus villiculus	0.000913484	0.802243	0.0982252	0.484821	0.00774533	0.000165639	0.0220343	0.336387	0.0228864	0.264778	0.167717	0.0230638	0.0636049	0.00142107	0.326513
	Smittia aterrima	0.000374486	0.532964	0.0793974	0.245266	0.00986561	0.00073842	0.0192332	0.477679	0.101211	0.453275	0.163532	0.0225448	0.101059	0.00657637	0.224498	0.61443
	Thienemanniella nipponica	0.297122	0.000199934	0.0397332	0.00181059	2.08844e-05	0.239131	0.591141	0.0346084	0.0100258	0.00296438	0.0134579	0.533335	0.0232218	0.270325	0.000166308	0.00115722	0.00123529
	Boreoheptagyia brevitarsis	0.0109558	0.0092976	0.630866	0.0259295	0.0010817	0.00855663	0.642992	0.205048	0.27044	0.0630137	0.378273	0.374297	0.363361	0.536537	0.000210646	0.0382594	0.0580622	0.134501
	Diamesa qiangi	0.0842842	0.00193889	0.351197	0.014954	0.000417876	0.0181553	0.911868	0.0572936	0.171532	0.063266	0.108126	0.781529	0.180406	0.967658	0.000211241	0.035594	0.0502042	0.490534	0.571347
	Pagastia tianmumontana	0.000929006	0.199883	0.166191	0.112111	0.0027956	0.00340228	0.00294939	0.712346	0.383138	0.787963	0.260493	0.0322364	0.223932	0.0331543	0.123781	0.49998	0.628771	0.00418714	0.151053	0.0770173
	Potthastia gaedii	0.277452	2.85676e-05	0.00047073	0.000581737	2.03642e-05	0.806323	0.0691999	0.00066325	0.00282888	0.000541365	3.06769e-06	0.00186038	0.00287089	0.0430275	1.53195e-05	0.00180446	0.00119526	0.0981137	0.00230847	0.00613094	0.00193946
	Sympotthastia takatensis	0.134675	0.0463085	0.541296	0.072506	0.0106726	0.0991339	0.820937	0.203408	0.374458	0.205615	0.291917	0.622517	0.451528	0.897875	0.0153124	0.131472	0.13845	0.461018	0.817821	0.808501	0.224005	0.00199445
	Clinotanypus yani	0.000507498	0.35656	0.128624	0.268758	0.0100529	0.000317767	0.0105967	0.537924	0.332243	0.648126	0.184969	0.0183684	0.149142	0.0204243	0.089463	0.652965	0.84263	0.010983	0.0680421	0.00509732	0.84452	0.000397977	0.12051
	Conchapelopia togamaculosa	0.00142205	0.000775831	0.81439	0.00848028	2.57381e-05	0.00354779	0.096656	0.492262	0.580183	0.186171	0.726728	0.128979	0.63156	0.199597	0.000215567	0.0724424	0.0707115	0.0471541	0.512348	0.237667	0.046754	0.00223375	0.536999	0.0445703
	Tanypus punctipennis	0.00043384	0.747106	0.058514	0.436931	0.0405149	0.000603146	0.00122738	0.335159	0.178503	0.4452	0.0385162	0.00693481	0.122051	0.0175812	0.393928	0.93747	0.849463	0.00304712	0.0781306	0.0227197	0.480939	0.000126833	0.0733204	0.641205	0.0376789
	Monodiamesa bonalpicola	0.0236251	1.59619e-08	1.5648e-05	2.51071e-06	5.76911e-08	0.323919	0.0002568	0.000382727	4.91464e-05	1.12334e-05	8.67346e-08	0.00374105	1.12481e-05	0.00138212	2.7058e-07	5.64229e-05	9.69092e-06	0.00575001	0.000870932	0.00272559	1.02809e-07	0.363546	0.02341	2.32814e-06	3.49289e-07	1.37553e-06
	Prodiamesa olivacea	0.00013776	0.224369	0.0931452	0.136843	0.00870445	3.81223e-05	0.0061486	0.565987	0.347373	0.814018	0.134562	0.00745885	0.237348	0.00938445	0.0919658	0.508947	0.685153	0.00107811	0.0805756	0.017797	0.975025	5.61773e-05	0.126451	0.826731	0.123221	0.406694	3.65733e-07
	Parochlus steinenii	1.14436e-06	0.000190599	6.5513e-05	2.88058e-05	0.00327089	5.81392e-07	7.46654e-07	0.000308107	3.11468e-06	2.56171e-05	5.55303e-05	2.50155e-05	5.59131e-07	6.92741e-07	0.00236817	1.20008e-05	1.38381e-05	1.09795e-06	4.57621e-05	3.74749e-05	7.27793e-07	5.5749e-06	0.00108472	6.77859e-05	5.58458e-07	0.000202036	8.50555e-09	4.40903e-05
