# Supplementary material for: Limited Variation in Codon Usage across Mitochondrial Genomes of Non-Biting Midges (Diptera: Chironomidae)
Source: Insects. 2024 Sep 28;15(10):752. doi: 10.3390/insects15100752 (PMC11508583; doi:10.3390/insects15100752)
Supplement: Supplementary file 1 [file insects-15-00752-s001.zip › Table S1.xlsx]

## Sheet: RSCU_high.t.test.result(1)
	Table S1. The p-value of paired t-test based on RSCU values of frequently used codons.
		A. fungorum	C. kiiensis	D. pelochloris	G. tokunagai	M. tabarui	M. umbrosus	N. tainanus	P. henicurum	S. okialbus	T. formosanus	B. brevicornis	C. bicinctus	L. minimus	P. tamaater	P. paradoxus	R. villiculus	S. aterrima	T. nipponica	B. brevitarsis	D. qiangi	P. tianmumontana	P. gaedii	S. takatensis	C. yani	C. togamaculosa	T. punctipennis	M. bonalpicola	P. olivacea	P. steinenii
	Axarus fungorum
	Chironomus kiiensis	0.00032683
	Dicrotendipes pelochloris	0.0878819	0.0222665
	Glyptotendipes tokunagai	0.000247357	0.638334	0.0145548
	Microchironomus tabarui	0.000302429	0.0726749	4.00453e-05	0.144029
	Microtendipes umbrosus	0.719193	3.44755e-06	0.0315014	0.000171294	3.67541e-05
	Nilodorum tainanus	0.369951	0.00592709	0.322695	0.00068751	4.53078e-05	0.146869
	Polypedilum henicurum	0.125629	0.404482	0.539895	0.245264	0.0165234	0.0339396	0.236384
	Stenochironomus okialbus	0.0831994	0.2194	0.580668	0.170719	0.00402051	0.0302751	0.361521	0.836286
	Tanytarsus formosanus	0.0189497	0.199688	0.0962879	0.14995	0.00069651	0.000625853	0.0784904	0.837004	0.536091
	Brillia brevicornis	0.204899	0.270939	0.726847	0.147383	0.000653747	0.103586	0.349292	0.641066	0.86749	0.548619
	Cricotopus bicinctus	0.484031	0.0247721	0.251969	0.0194188	3.07893e-05	0.338044	0.937054	0.208939	0.149936	0.0657853	0.137776
	Limnophyes minimus	0.258695	0.351587	0.757252	0.22369	0.00839513	0.129077	0.433756	0.6514	0.90979	0.620396	0.944227	0.254183
	Paratrichocladius tamaater	0.482712	0.088795	0.526598	0.0420356	0.000991709	0.28569	0.919642	0.158439	0.295708	0.131135	0.258204	0.815749	0.110049
	Propsilocerus paradoxus	0.01907	0.649364	0.0513133	0.811159	0.45043	0.00663892	0.0424387	0.100317	0.0958066	0.156583	0.0542852	0.0271403	0.0422377	0.00667342
	Rheocricotopus villiculus	0.0181856	0.903365	0.0614214	0.68729	0.0490081	0.00458008	0.0671808	0.366928	0.0536716	0.324649	0.149283	0.0160086	0.172011	0.0154119	0.468128
	Smittia aterrima	0.0380865	0.719792	0.0982834	0.483573	0.0148229	0.0108485	0.0875747	0.50355	0.230219	0.534644	0.160731	0.0245581	0.180164	0.0143609	0.269106	0.590758
	Thienemanniella nipponica	0.656577	0.0173759	0.128823	0.0140658	8.74384e-05	0.484813	0.727679	0.161729	0.0192695	0.0192439	0.1409	0.599016	0.188403	0.578755	0.0172944	0.000426018	0.00342551
	Boreoheptagyia brevitarsis	0.394699	0.152432	0.814477	0.0800258	0.00748689	0.199025	0.764477	0.187227	0.512074	0.286485	0.587092	0.729378	0.491136	0.777246	0.00337995	0.0769049	0.118322	0.541459
	Diamesa qiangi	0.474778	0.0546403	0.492353	0.0305786	9.32061e-05	0.251556	0.936891	0.0492122	0.240169	0.0789009	0.160176	0.857276	0.150554	0.958149	0.00177187	0.0105884	0.0148841	0.606692	0.652818
	Pagastia tianmumontana	0.0612191	0.611999	0.269785	0.33065	0.0238976	0.0333286	0.0879706	0.617856	0.567863	0.866974	0.29389	0.0874335	0.378103	0.0897193	0.226799	0.561829	0.736508	0.0428001	0.152051	0.0247592
	Potthastia gaedii	0.778151	0.0180139	0.0985989	0.00837038	3.80225e-05	0.899	0.278912	0.00017624	0.0314258	0.0223295	0.000591726	0.243615	0.00124505	0.157256	0.0009438	0.00363991	0.00335915	0.435686	0.0763646	0.043222	0.00110706
	Sympotthastia takatensis	0.491382	0.125263	0.686763	0.087831	0.00109395	0.28113	0.856352	0.112709	0.394016	0.226419	0.298818	0.767641	0.188529	0.891722	0.0118744	0.0219247	0.0530711	0.575581	0.847805	0.775225	0.126925	0.041059
	Clinotanypus yani	0.0402971	0.63558	0.145932	0.436657	0.0231683	0.0172205	0.0766745	0.583048	0.456634	0.7326	0.232231	0.0482895	0.356738	0.0848646	0.156194	0.64933	0.861891	0.0332659	0.145338	0.00332641	0.878551	0.00240582	0.0725103
	Conchapelopia togamaculosa	0.234062	0.24173	0.888828	0.114375	0.00221854	0.151404	0.427481	0.572448	0.749693	0.454579	0.766434	0.3349	0.783013	0.461669	0.0313861	0.118532	0.152089	0.210699	0.698322	0.293873	0.110112	0.0205487	0.54318	0.0528899
	Tanypus punctipennis	0.0111827	0.852081	0.0514684	0.597907	0.0458836	0.0123531	0.0323897	0.460349	0.243635	0.505531	0.115837	0.00903738	0.282662	0.0683687	0.493483	0.920452	0.840682	0.00307731	0.1775	0.0284536	0.559448	0.0034553	0.089637	0.615881	0.0451355
	Monodiamesa bonalpicola	0.406012	0.00171942	0.00297614	0.000198684	1.51944e-06	0.551544	0.0525645	0.000965602	0.00175715	0.000901483	0.000305517	0.0344556	0.00274484	0.0374217	0.000292096	0.000283292	0.000155911	0.079146	0.0362589	0.0140433	2.36199e-06	0.54105	0.063195	5.40746e-05	0.000247062	5.27189e-06
	Prodiamesa olivacea	0.0389825	0.495481	0.204763	0.265535	0.00543723	0.0119611	0.069453	0.653372	0.490076	0.87596	0.288914	0.0571376	0.424993	0.104171	0.16931	0.409667	0.646436	0.0162926	0.136021	0.0116572	0.920402	0.000756114	0.0941706	0.809618	0.200059	0.478988	1.20009e-05
	Parochlus steinenii	4.92793e-05	0.00571458	1.15893e-05	0.00167214	0.0160744	1.38659e-05	8.91277e-06	0.000135549	0.00021491	5.4651e-05	2.04812e-05	6.68419e-05	7.914e-05	3.25219e-05	0.00172793	0.00021745	3.47902e-05	1.29756e-05	7.0681e-06	4.19254e-07	6.50291e-06	1.79331e-06	1.31713e-05	2.47689e-05	8.32299e-07	0.000334135	8.24056e-08	4.78399e-07
